# Supplementary material for: Prediction of early recurrence of pancreatic ductal adenocarcinoma after resection
Source: PLoS One. 2021 Apr 12;16(4):e0249885. doi: 10.1371/journal.pone.0249885 (PMC8041173; doi:10.1371/journal.pone.0249885)
Supplement: S1 Data — (XLSX) [file pone.0249885.s001.xlsx]

## Sheet: Sheet1
	Calculation for the probability of early recurrence
			Value		logit
	Age (year)				#NUM!
	DUPAN2 (U/ml)
					Probability of early recurrence (%)
	NLR				#NUM!
	(absolute neutrophil count divided by absolute lymphocyte count)
	SIII
	(platelet count multiplied by NLR)
	cTS
	(category value based on the 8th edition of UICC TNM classification)
	cLNM
	(presence of clinical lymph node metastasis)
	cPI
	(presence of clinical peripancreatic invasion)
