# Supplementary material for: Prediction of early recurrence of pancreatic ductal adenocarcinoma after resection
Source: PLoS One. 2021 Apr 12;16(4):e0249885. doi: 10.1371/journal.pone.0249885 (PMC8041173; doi:10.1371/journal.pone.0249885)
Supplement: S1 Table — (XLSX) [file pone.0249885.s002.xlsx]

## Sheet: sheet1
Age	Gender	log10CEA	log10CA199	log10DUPAN2	log10TLC	log10NLR	log10PLR	log10SII	log10CAR	mGPS	TS	N	out	CA19-9&PLR_Score	RFS	RFSevent	RFS6
72	1	0.36	2.07	2.9	3.35	0.08	1.98	2.41	2.21	1	2	0	1	0	22	1	N
64	1	0.15	2.1	1.72	3.15	0.35	2.2	2.69	-0.24	0	2	0	1	1	4	1	Y
51	1	0.61	3.52	2.71	3.1	0.52	2.18	2.8	0.35	0	2	0	1	2	8	1	N
72	0	0.76	3.08	2.32	3.02	0.33	2.08	2.44	0.78	1	1	0	1	1	4	1	Y
32	1	0.43	1.35	2.2	2.8	0.48	2.57	2.85	-0.36	0	1	0	1	1	24	1	N
71	1	0.34	-0.52	1.88	3.25	0.49	2.08	2.81	1.71	1	1	0	0	0	100	0	N
80	1	0.72	2.48	1.9	3.25	0.26	2.05	2.56	0.41	0	2	0	1	1	7	1	N
69	0	0.57	2.75	2.23	3.12	0.51	2.24	2.88	0.7	0	2	0	1	2	22	1	N
78	0	0.18	2.52	2.28	3.19	0.38	2.15	2.72	0.44	0	2	0	1	1	7	1	N
72	1	0.51	3.17	2.97	3.27	0.5	2.15	2.92	1.25	2	2	0	1	1	8	1	N
78	0	0.58	-0.22	2.68	3	0.55	2.25	2.8	-0.29	0	1	0	1	1	6	1	Y
49	1	0.18	1.18	1.56	3.18	0.58	2.28	3.04	0.65	0	2	0	1	1	18	1	N
69	0	0	1.69	2.32	2.98	0.97	2.45	3.41	2.16	2	2	0	1	1	11	1	N
75	0	0.18	2.02	2.5	3.05	0.38	2.27	2.7	0.78	1	2	0	1	1	10	1	N
72	1	0.54	3.13	2.93	2.92	0.53	2.32	2.77	1.35	1	2	0	1	2	3	1	Y
71	1	0.95	1.99	3.2	3.17	0.31	2.15	2.63	0.77	1	2	1	1	0	9	1	N
78	1	0.38	2.11	2	3.06	0.43	2.27	2.76	1.35	1	1	0	1	1	5	1	Y
86	1	0.69	2.15	1.75	2.85	0.74	2.39	2.98	0.99	0	1	0	1	1	10	1	N
62	0	0.61	2.53	1.98	2.93	0.41	2.43	2.76	0.4	0	2	0	1	2	8	1	N
79	0	1.17	3.58	2.73	3.14	0.26	1.97	2.37	1.37	2	2	0	1	1	4	1	Y
57	0	0.04	1.08	1.4	3.09	0.39	2.25	2.73	-0.35	0	1	0	1	1	38	1	N
68	1	1.08	2.86	1.95	3.05	0.27	2.22	2.54	0.39	0	1	0	0	2	27	1	N
65	1	0.86	2.89	2.94	3.14	0.47	2.25	2.86	1.77	1	2	0	1	2	9	1	N
56	1	0.43	1.87	3.2	2.98	0.49	2.61	3.08	0.65	0	2	0	1	1	2	1	Y
68	0	0.4	1.91	2.21	3.31	0.16	2.2	2.66	0.41	0	2	0	1	1	9	1	N
67	0	0.04	1.49	1.4	3.07	0.27	2.45	2.8	0.38	0	1	1	1	1	5	1	Y
72	0	0.36	2.01	2.26	0.3	0.46	5.2	2.92	1.18	1	1	0	1	1	12	1	N
55	1	0.3	2.61	2.63	3.11	0.45	2.25	2.8	0.44	0	1	0	1	2	5	1	Y
80	0	1.08	2.12	1.94	3.24	0.35	2.31	2.9	0.38	0	2	1	1	1	3	1	Y
54	0	0.94	1.8	3.2	3.22	0.42	2.38	3.02	2.35	2	2	0	1	1	8	1	N
79	1	0.79	1.96	2.69	2.91	0.46	2.33	2.69	0.35	0	1	0	0	1	7	1	N
58	1	1.13	1.48	2.11	3.41	0.34	1.98	2.74	0.41	0	2	0	1	0	5	1	Y
66	1	0.51	1.86	1.4	2.92	0.72	2.44	3.08	0.89	0	1	0	0	1	7	1	N
64	1	0.76	2.83	2.18	3.12	0.67	2.26	3.05	1.06	0	2	0	1	2	2	1	Y
66	0	0.04	1.1	1.4	3.22	0.37	2.1	2.68	-0.15	0	1	0	0	0	88	0	N
60	1	0.04	1.61	2.34	2.96	0.52	2.45	2.93	0.1	0	1	0	1	1	12	1	N
67	0	1	-0.22	3.2	3.16	0.36	2.17	2.69	0.38	0	2	0	1	1	14	1	N
77	1	0.28	1.11	1.4	3.24	0.03	1.99	2.26	0.54	0	1	0	1	0	37	1	N
66	0	0.99	-0.22	3.04	3.37	0.13	1.89	2.39	1.45	1	2	0	1	0	4	1	Y
55	0	0.28	1.52	3.2	2.97	0.49	2.43	2.89	0.68	0	2	0	1	1	6	1	Y
59	1	0.34	0.51	1.4	3.19	0.43	2.08	2.7	0.36	0	2	0	1	0	16	1	N
68	1	0.32	2.84	2.43	3.16	0.44	2.18	2.78	1.04	1	1	0	1	2	98	0	N
77	0	-0.1	1.3	1.4	3.47	0.19	1.93	2.59	-0.14	0	2	0	1	0	19	1	N
78	1	0.82	1.57	3.2	3.16	0.41	2.02	2.59	0.23	0	2	0	1	0	16	1	N
66	1	0.51	2.12	1.4	3.12	0.38	2.36	2.87	0.7	0	2	1	1	1	2	1	Y
75	0	0.3	1.76	1.4	2.84	0.62	2.62	3.07	-0.05	0	1	0	0	1	11	1	N
80	1	0.54	2.56	2.7	3.23	0.25	1.92	2.39	1.53	1	2	0	1	1	11	1	N
71	1	1.19	2.37	2.39	3.25	0.18	2.01	2.44	0.86	0	2	0	1	1	11	1	N
85	0	0.56	2.77	2.48	3.28	0.05	2.03	2.35	0.11	0	2	0	1	1	5	1	Y
76	1	0.78	1.42	3.2	3.14	0.38	2.32	2.84	0.42	0	2	0	1	1	40	1	N
56	1	0.15	2.44	2.64	3.11	0.4	2.09	2.6	0.11	0	2	0	1	1	25	1	N
62	0	0.23	1.43	1.4	3.05	0.66	2.35	3.06	0.09	0	1	0	1	1	103	0	N
75	1	0.6	0.95	1.4	3.17	0.38	1.98	2.53	0.22	0	2	0	1	0	42	0	N
81	0	0.81	2.14	3.2	2.88	0.38	2.19	2.45	2.36	1	1	0	1	1	21	1	N
47	1	-0.15	1.43	1.4	3.1	0.42	2.25	2.77	-0.26	0	2	0	1	1	29	1	N
73	0	0.57	1.67	1.4	3.12	0.34	2.25	2.7	0.08	0	1	0	0	1	92	1	N
64	0	1.01	3.14	2.34	2.97	0.41	2.56	2.94	0.65	0	1	1	1	2	8	1	N
73	0	-0.1	2.41	1.88	3.06	0.35	2.31	2.73	0.7	1	2	0	1	2	7	1	N
59	0	0.84	1.78	2.23	3.06	0.47	2.26	2.79	0.65	0	1	0	0	1	48	0	N
68	0	0.34	1.46	1.95	3.01	0.33	2.36	2.7	0.62	0	1	0	0	1	49	1	N
58	0	0.96	2.6	2.87	3.18	0	2.17	2.35	0.81	0	1	0	1	2	32	1	N
68	0	0.49	2.32	1.9	3.09	0.39	2.23	2.72	0.48	0	1	0	1	2	93	0	N
60	0	0.38	2.6	3.2	2.88	0.73	2.52	3.13	1.99	2	2	1	1	2	12	1	N
62	1	0.18	1.69	1.77	3.14	0.63	2.51	3.29	1.03	1	2	0	1	1	19	1	N
73	0	0.26	1.82	2.59	3.07	0.45	2.49	3	0.4	0	1	1	1	1	3	1	Y
68	0	0.83	3.1	2.91	3.33	0.14	1.91	2.37	0.19	0	1	0	1	1	19	1	N
78	1	0.48	2.71	2.87	2.81	0.47	2.38	2.66	-0.05	0	2	1	1	2	18	1	N
62	1	0.11	1.94	1.4	3.31	0.29	2.07	2.66	0.42	0	2	0	1	0	7	1	N
64	1	2.03	3.94	2.26	3.06	0.48	2.38	2.93	0.28	0	1	1	1	2	12	1	N
67	0	0.86	2.2	2.23	3.33	0.48	2.18	2.98	2.05	1	2	0	1	1	8	1	N
64	1	0.38	2.32	1.61	3.26	0.29	2.06	2.61	0.34	0	2	0	1	1	3	1	Y
75	0	0.74	2.2	2.88	3.04	0.56	2.28	2.89	0.81	0	2	0	1	1	3	1	Y
70	1	0.46	1.05	3.08	3.08	0.3	2.16	2.54	0.74	0	1	0	0	1	12	1	N
57	1	0.18	1.21	2.2	3.12	0.6	2.37	3.1	2.41	1	2	1	1	1	18	1	N
63	0	0.76	2.14	1.4	2.87	0.41	2.48	2.76	-0.17	0	1	0	1	1	10	1	N
80	1	0.23	1.81	1.4	3.26	0.32	2.05	2.63	0.21	0	1	0	1	0	48	0	N
67	1	1.05	3.4	2.63	3.37	0.24	1.92	2.53	0.68	0	2	0	1	1	14	1	N
72	0	0.51	2.02	1.62	3.22	0.06	2.16	2.43	-0.14	0	2	0	1	1	70	0	N
63	1	0.57	1.58	2.04	3.24	-0.14	1.83	1.92	1.48	1	2	1	1	0	5	1	Y
58	1	0.6	2.34	2.32	3.04	0.34	2.41	2.79	-0.06	0	2	0	1	2	70	0	N
47	1	1.01	1.03	1.4	3.3	0.34	1.92	2.56	-0.2	0	2	0	1	0	76	0	N
90	1	0.48	1.63	1.73	2.76	0.72	2.39	2.87	0.73	0	1	0	0	1	29	1	N
70	1	-0.3	0.81	1.4	3.05	0.43	2.3	2.78	-0.16	0	1	0	0	1	71	0	N
82	1	0.56	1.55	2.28	3.34	0.23	1.93	2.5	-0.11	0	1	0	1	0	57	0	N
71	1	0.92	2.48	2.07	2.98	0.43	2.21	2.62	0.46	0	2	0	1	2	59	0	N
66	1	0.79	1.6	1.6	3.08	0.33	2.55	2.96	0.79	0	2	0	1	1	8	1	N
75	1	0.36	1.34	1.4	3.17	0.38	2.19	2.74	0.5	0	2	1	1	1	3	1	Y
76	0	1.56	3.22	2.96	3.19	0.19	2.07	2.45	0.2	0	2	0	1	1	3	1	Y
71	1	0.59	2.44	2.98	3.19	0.33	2.38	2.9	1.63	1	1	0	1	2	33	0	N
54	1	0.82	2.24	1.78	3.2	0.48	2.21	2.89	0.2	0	1	0	1	2	10	1	N
68	1	0.15	0.82	1.4	3.24	0.38	2.11	2.73	-0.32	0	1	0	1	0	63	0	N
73	1	0.77	1.8	1.71	3.04	0.49	2.48	3.01	1.45	2	2	0	1	1	7	1	N
73	1	0.15	1.41	2.43	3.01	0.41	2.35	2.76	0.13	0	1	0	1	1	10	1	N
77	1	0.32	2.89	2.11	3.63	-0.04	1.55	2.15	0.76	0	3	1	1	1	2	1	Y
66	1	0.15	0.93	1.4	3.18	0.32	2.11	2.61	-0.15	0	1	0	0	0	60	0	N
83	1	0.52	0.99	1.4	3.26	0.22	2.1	2.58	-0.34	0	2	1	1	0	4	1	Y
77	1	-0.15	1.94	1.51	3.18	0.38	2.18	2.74	-0.3	0	2	0	1	1	6	1	Y
64	1	0.11	2.49	2.04	3.16	0.4	2.22	2.78	-0.34	0	2	1	1	2	4	1	Y
72	0	0.62	1.72	2.03	2.92	0.73	2.4	3.05	0.65	0	1	0	1	1	4	1	Y
53	0	0.57	1.74	1.67	2.88	0.48	2.48	2.83	0.92	0	1	0	0	1	55	0	N
67	1	0.3	0.97	1.4	2.96	0.46	2.39	2.8	1.11	1	1	0	0	1	52	0	N
80	0	0.94	3.55	2.94	3.21	0.57	2.07	2.86	0.27	1	2	0	1	1	13	1	N
75	1	0.72	-0.05	1.87	3.28	0.34	2.06	2.68	0.25	0	2	0	1	0	6	1	Y
69	1	0.34	2.52	1.99	3.13	0.32	2.23	2.67	-0.27	0	2	0	1	2	11	1	N
66	1	0.23	1.82	1.68	2.91	0.54	2.52	2.96	0.44	0	2	0	1	1	47	0	N
69	0	0.61	2.56	3.2	2.85	0.38	2.29	2.52	2.35	2	1	0	1	2	3	1	Y
76	0	0.4	1.3	1.4	3.25	0.37	2.09	2.7	0.4	0	2	0	1	0	42	0	N
65	1	1.05	1.72	2.21	3.17	0.21	2.09	2.48	-0.15	0	3	0	1	0	7	1	N
68	1	0.72	2.25	3.2	3.32	0.17	1.98	2.47	0.5	0	3	0	1	1	4	1	Y
72	1	0.51	2.52	1.74	3.43	0.08	2	2.5	1.86	2	2	0	1	1	3	1	Y
54	0	0.49	1.73	1.84	3.04	0.36	2.37	2.76	-0.31	0	1	0	1	1	11	1	N
89	0	0.94	2.65	2.64	3.15	0.27	2.1	2.52	0.6	0	1	0	0	1	9	1	N
72	0	0.48	1.43	1.74	3.03	0.16	2.29	2.48	-0.27	0	1	0	0	1	30	0	N
48	0	0.23	-0.22	1.23	2.99	0.78	2.44	3.21	-0.1	0	1	0	0	1	32	0	N
67	1	0.61	2.53	2.23	3.14	0.24	1.97	2.35	0.51	0	1	0	1	1	9	1	N
68	1	1.78	3.95	2.67	3.24	0.71	2.35	3.3	1.55	2	2	0	1	2	27	0	N
81	1	0.48	1.18	1.4	3.18	0.27	1.92	2.38	0.53	0	1	0	0	0	21	0	N
62	1	0.79	1.11	2.32	3.17	0.37	2.06	2.6	0.46	0	2	0	1	0	5	1	Y
79	0	0.48	2.65	2.23	2.84	0.86	2.35	3.05	1.44	1	2	0	1	2	7	1	N
73	1	0.4	2.37	2.07	3.12	0.17	2.23	2.52	-0.31	0	2	0	1	2	1	1	Y
80	1	0	1.11	1.4	3.06	0.39	2.33	2.78	0.48	1	1	0	1	1	18	0	N
54	1	0.18	1.42	1.4	3.24	0.26	2.21	2.72	0.23	0	2	0	1	1	17	0	N
75	1	0.34	2.88	2.47	3.18	0.46	2.18	2.83	0.4	1	2	0	1	2	9	1	N
68	1	0.53	1.5	1.72	3.32	0.19	2.01	2.51	0.02	0	1	0	0	0	14	0	N
62	0	0.95	1.59	1.73	3.07	0.45	2.52	3.04	0.54	1	2	0	1	1	7	1	N
61	1	0.66	1.83	1.76	3.05	0.56	2.3	2.91	0.31	0	1	0	1	1	14	0	N
75	0	0.73	2.56	2.17	3.43	0.21	2.01	2.65	-0.02	0	2	0	1	1	7	1	N
67	0	0.67	1.89	1.53	3.11	0.61	2.17	2.88	-0.35	0	2	0	0	1	13	0	N
68	1	0.2	2.14	2.46	3.11	0.58	2.17	2.86	0.37	0	2	0	1	1	9	1	N
63	0	0.23	0.95	1.4	3.29	0.26	2.17	2.72	0.59	0	1	0	0	1	133	0	N
72	1	0.18	1.64	1.93	3.17	0.33	2.27	2.77	0.8	0	2	0	1	1	29	0	N
74	1	0.52	1.96	2.14	2.99	0.44	2.21	2.64	0.44	0	2	1	1	1	4	1	Y
42	1	0.45	0.3	1.4	3.17	0.19	2.24	2.61	0.6	0	1	0	1	1	11	1	N
70	0	0.45	3.36	2.68	2.94	0.42	2.55	2.91	0.7	1	2	1	1	2	2	1	Y
70	1	0.15	2.09	1.75	2.89	0.67	2.4	2.96	0.43	0	2	0	1	1	13	0	N
41	0	0.32	2.76	2.51	3.16	0.6	2.39	3.15	0.52	0	2	0	1	2	12	1	N
